# Supplementary material for: Identification of miR-199-5p and miR-199-3p Target Genes: Paxillin Facilities Cancer Cell Aggressiveness in Head and Neck Squamous Cell Carcinoma
Source: Genes (Basel). 2021 Nov 27;12(12):1910. doi: 10.3390/genes12121910 (PMC8701835; doi:10.3390/genes12121910)
Supplement: Supplementary file 1 [file genes-12-01910-s001.zip]

Archive with 2 entries (2 files):
- genes-1436889 - Supplemental Tables.xlsx
- genes-1436889 - Supplementary Figures.pdf
