# Supplementary material for: Identification of miR-199-5p and miR-199-3p Target Genes: Paxillin Facilities Cancer Cell Aggressiveness in Head and Neck Squamous Cell Carcinoma
Source: Genes (Basel). 2021 Nov 27;12(12):1910. doi: 10.3390/genes12121910 (PMC8701835; doi:10.3390/genes12121910)
Supplement: Supplementary file 1 [file genes-12-01910-s001.zip › genes-1436889 - Supplemental Tables.xlsx]

## Sheet: Supplemental Table-S1
Supplemental Table S1. Features of HNSCC cell lines
Cell line name	Location	Age	Sex	Virus infection
Sa3	upper gingiva	63	male	none
SAS	tongue	not listed	not listed	none

## Sheet: Supplemental Table-S2
Supplemental Table S2. Used reagents in this study
TaqMan primers and probes	Assay ID		Company
PXN	Hs01104424_m1		Applied Biosystems, Waltham, Massachusetts, USA
GAPDH	Hs02786624_g1
Pre-miR™ miRNA Precursor	Assay ID	Concentration
miR-199a-5p	PM10893	10nM	Applied Biosystems, Waltham, Massachusetts, USA
miR-199a-3p	PM11779	10nM
negative control miRNA #2	AM17111	10nM
Antibodies	Product number	Concentration
Anti-PXN	HPA051309	WB 1:1000	Sigma-Aldrich, St.Louis, MO, USA
		IHC 1:1000
GAPDH	ab8245	WB 1:10000	Abcam, Cambridge, UK
Stealth Select RNAi siRNA	Assay ID	Concentration
siPXN-1	HSS108925	10nM	Invitrogen, Waltham, MA, USA
siPXN-2	HSS108926	10nM
siPXN-3	HSS108927	10nM

## Sheet: Supplemental Table-S3
Supplemental Table S3. Clinical features of three HNSCC cases used for immunohistochemical staining
Sample	Age	Sex	Location	cT	cN	cM	cStage	pT	pN	Differentiation
A	70	M	tongue	3	0	0	ⅣA	4a	0	well
B	70	M	tongue	3	2b	0	ⅣA	3	1	moderate
C	50	M	tongue	4a	1	0	ⅣA	4a	1	well
